# Supplementary material for: Effects of Suboptimally Presented Erotic Pictures on Moral Judgments: A Cross-Cultural Comparison
Source: PLoS One. 2016 Jul 1;11(7):e0158690. doi: 10.1371/journal.pone.0158690 (PMC4930184; doi:10.1371/journal.pone.0158690)
Supplement: S1 Table — (XLSX) [file pone.0158690.s001.xlsx]

## Sheet: Sheet1
subj_num	sex	country	neu_impers	neu_pers	pleas_impers	pleas_pers	sex_impers	sex_pers	impers	pers	neu_prime	pleas_prime	sex_prime
3004	1	1	3.71429	2.85714	3.14286	3.85714	3.28571	2	3.38095	2.90476	3.28571	3.5	2.64286
15020	1	1	1.57143	1.57143	2.71429	3.14286	3	4	2.42857	2.90476	1.57143	2.92857	3.5
21028	1	1	1.42857	1.14286	1.28571	1	1.42857	1	1.38095	1.04762	1.28571	1.14286	1.21429
27036	1	1	4.28571	4.42857	4.85714	4.14286	4.28571	5.28571	4.47619	4.61905	4.35714	4.5	4.78571
33044	1	1	4.14286	4.14286	4.14286	1.85714	4.57143	4.57143	4.28571	3.52381	4.14286	3	4.57143
36048	1	1	5.28571	4.28571	5.28571	5	5.28571	4.71429	5.28571	4.66667	4.78571	5.14286	5
39052	1	1	5.57143	5	5.42857	5.42857	5.14286	5.14286	5.38095	5.19048	5.28571	5.42857	5.14286
45060	1	1	2.85714	2.85714	3.42857	3.14286	3.28571	3.71429	3.19048	3.23809	2.85714	3.28571	3.5
69092	1	1	2.85714	3.71429	4.14286	2.71429	3.28571	3.14286	3.42857	3.19048	3.28571	3.42857	3.21429
81108	1	1	3.85714	3.57143	4	3.28571	5.57143	4.85714	4.47619	3.90476	3.71429	3.64286	5.21429
87116	1	1	3.57143	3.42857	3.42857	3.42857	5	5	4	3.95238	3.5	3.42857	5
90120	1	1	3.14286	3.14286	4	2.71429	3.57143	2	3.57143	2.61905	3.14286	3.35714	2.78571
96128	1	1	3.42857	3.85714	3.85714	3.57143	3.85714	3	3.71429	3.47619	3.64286	3.71429	3.42857
99132	1	1	4	4.14286	4.57143	3.71429	4.85714	4	4.47619	3.95238	4.07143	4.14286	4.42857
120160	1	1	3.42857	4	3.42857	3.57143	3.85714	3.57143	3.57143	3.71429	3.71429	3.5	3.71429
126168	1	1	3.14286	1.71429	2.71429	2.14286	3	2.42857	2.95238	2.09524	2.42857	2.42857	2.71429
132176	1	1	3	1.71429	2.14286	2.28571	3.28571	2.71429	2.80952	2.23809	2.35714	2.21429	3
135180	1	1	4.57143	3.71429	3.85714	3.57143	4	3.71429	4.14286	3.66667	4.14286	3.71429	3.85714
138184	1	1	4.42857	2.85714	5.28571	4	5.42857	4.57143	5.04762	3.80952	3.64286	4.64286	5
141188	1	1	2.71429	2.42857	2.71429	3.57143	2.57143	1.71429	2.66667	2.57143	2.57143	3.14286	2.14286
177236	1	1	3	2.42857	2.57143	3.57143	2.57143	2.57143	2.71429	2.85714	2.71429	3.07143	2.57143
186248	1	1	3.14286	2.57143	4.14286	3.71429	4.42857	3.85714	3.90476	3.38095	2.85714	3.92857	4.14286
204272	1	1	4.28571	3.71429	4.14286	4.14286	5	3	4.47619	3.61905	4	4.14286	4
1008015	1	1	5.57143	4.14286	4.85714	5.57143	5.71429	5.57143	5.38095	5.09524	4.85714	5.21429	5.64286
1014033	1	1	5.28571	3.71429	4.71429	5.14286	4.28571	3.71429	4.7619	4.19048	4.5	4.92857	4
1020051	1	1	7	6.57143	6.42857	6.57143	6.57143	5.57143	6.66667	6.2381	6.78571	6.5	6.07143
1032087	1	1	4	3.14286	4.14286	2.71429	4.28571	3.14286	4.14286	3	3.57143	3.42857	3.71429
1034093	1	1	2.42857	2.57143	2.85714	1.42857	3.14286	2.28571	2.80952	2.09524	2.5	2.14286	2.71429
1038105	1	1	4.71429	4.14286	4.71429	4.28571	3.14286	3.42857	4.19048	3.95238	4.42857	4.5	3.28571
1042117	1	1	4.28571	2.85714	3	3.14286	3.85714	3.42857	3.71429	3.14286	3.57143	3.07143	3.64286
1043120	1	1	4.14286	4.28571	4	3.57143	4.14286	3.28571	4.09524	3.71429	4.21429	3.78571	3.71429
1044123	1	1	1.42857	1.57143	1.14286	1.42857	1.85714	1	1.47619	1.33333	1.5	1.28571	1.42857
1052147	1	1	2.71429	2.85714	2.85714	2.85714	3	3	2.85714	2.90476	2.78571	2.85714	3
1054153	1	1	6.14286	3.57143	3	5.14286	6	6.57143	5.04762	5.09524	4.85714	4.07143	6.28571
1058165	1	1	3.42857	3	3.85714	3.57143	3.85714	2.57143	3.71429	3.04762	3.21429	3.71429	3.21429
1059168	1	1	6.28571	4.42857	4.42857	5.71429	5.71429	6.85714	5.47619	5.66667	5.35714	5.07143	6.28571
1064183	1	1	4.71429	4.28571	4.42857	4.14286	4.71429	5.42857	4.61905	4.61905	4.5	4.28571	5.07143
1066189	1	1	3.42857	3.57143	4.57143	4.71429	3.57143	2.42857	3.85714	3.57143	3.5	4.64286	3
1074213	1	1	5.71429	5.71429	5.85714	3.57143	4.85714	5.42857	5.47619	4.90476	5.71429	4.71429	5.14286
5118309	1	1	2.28571	1.14286	2	1.42857	1.85714	2.42857	2.04762	1.66667	1.71429	1.71429	2.14286
5123324	1	1	2.57143	3.14286	5	3.85714	2.85714	2.28571	3.47619	3.09524	2.85714	4.42857	2.57143
5124327	1	1	2	1.85714	2.57143	1.85714	1.85714	1.57143	2.14286	1.76191	1.92857	2.21429	1.71429
5125330	1	1	3.71429	2.57143	3	2.14286	3.42857	2.71429	3.38095	2.47619	3.14286	2.57143	3.07143
5141378	1	1	3.71429	2.57143	2.71429	4.14286	4.14286	3	3.52381	3.23809	3.14286	3.42857	3.57143
5143384	1	1	6.28571	6.28571	6.28571	5.71429	6.14286	6	6.2381	6	6.28571	6	6.07143
5153414	1	1	2.14286	2.42857	2.42857	2.28571	2.57143	1.71429	2.38095	2.14286	2.28571	2.35714	2.14286
5158429	1	1	3.28571	3.28571	3.42857	4.28571	5.14286	4	3.95238	3.85714	3.28571	3.85714	4.57143
5164447	1	1	5	3	4	4.28571	4.28571	4.71429	4.42857	4	4	4.14286	4.5
5165450	1	1	3.57143	3.14286	3.57143	4.14286	4	3.28571	3.71429	3.52381	3.35714	3.85714	3.64286
5171468	1	1	3.57143	4.14286	4.57143	3.85714	4.71429	3.85714	4.28571	3.95238	3.85714	4.21429	4.28571
5173474	1	1	2.57143	2.28571	4	2.42857	3.85714	1.71429	3.47619	2.14286	2.42857	3.21429	2.78571
5183504	1	1	1.71429	1.42857	1.28571	1.85714	1	1.42857	1.33333	1.57143	1.57143	1.57143	1.21429
5184507	1	1	3.85714	2.85714	2.71429	2.85714	2.57143	3.71429	3.04762	3.14286	3.35714	2.78571	3.14286
5188519	1	1	2.42857	3	2.57143	2.42857	3.14286	3.14286	2.71429	2.85714	2.71429	2.5	3.14286
5189522	1	1	3.42857	3.42857	7	5.28571	6.14286	6.71429	5.52381	5.14286	3.42857	6.14286	6.42857
5191528	1	1	3.71429	3.57143	3.28571	3.14286	4.28571	2.57143	3.76191	3.09524	3.64286	3.21429	3.42857
6008	2	1	4.42857	4.42857	3.71429	4.42857	4.57143	3.85714	4.2381	4.2381	4.42857	4.07143	4.21429
18024	2	1	5	4.85714	5	5.14286	5.71429	4.85714	5.2381	4.95238	4.92857	5.07143	5.28571
42056	2	1	5	3.57143	3.28571	4	2.28571	2.85714	3.52381	3.47619	4.28571	3.64286	2.57143
48064	2	1	4.85714	5.14286	4.85714	5.42857	5.71429	5	5.14286	5.19048	5	5.14286	5.35714
60080	2	1	5.42857	5.42857	5.14286	6.14286	5.14286	5.42857	5.2381	5.66667	5.42857	5.64286	5.28571
63084	2	1	3.28571	4	4.14286	4.14286	6.28571	3.85714	4.57143	4	3.64286	4.14286	5.07143
66088	2	1	4.28571	4.85714	4.85714	3.28571	3.42857	4.42857	4.19048	4.19048	4.57143	4.07143	3.92857
102136	2	1	2.85714	3	2.85714	3.28571	3	3	2.90476	3.09524	2.92857	3.07143	3
105140	2	1	4.42857	4.14286	4.28571	2.85714	2.85714	3.14286	3.85714	3.38095	4.28571	3.57143	3
108144	2	1	5.42857	5	5	3.14286	3.42857	3.85714	4.61905	4	5.21429	4.07143	3.64286
114152	2	1	6.42857	5.28571	4.85714	6.42857	6.42857	5.85714	5.90476	5.85714	5.85714	5.64286	6.14286
150200	2	1	3.57143	2.14286	3.85714	3.14286	4.42857	3.57143	3.95238	2.95238	2.85714	3.5	4
162216	2	1	5.57143	4.42857	5	4.85714	6	5.14286	5.52381	4.80952	5	4.92857	5.57143
171228	2	1	5.28571	5.28571	6.14286	6.14286	6.14286	5.57143	5.85714	5.66667	5.28571	6.14286	5.85714
174232	2	1	5.57143	6.28571	5.14286	5.71429	5.71429	5.71429	5.47619	5.90476	5.92857	5.42857	5.71429
183244	2	1	5.57143	5.14286	4.71429	5.71429	6.71429	3.57143	5.66667	4.80952	5.35714	5.21429	5.14286
189252	2	1	6.42857	5.71429	5.28571	5.85714	6.14286	5.57143	5.95238	5.71429	6.07143	5.57143	5.85714
195260	2	1	3.57143	1.57143	2	3.28571	2.28571	2.85714	2.61905	2.57143	2.57143	2.64286	2.57143
213284	2	1	3.85714	2.28571	2.28571	2.28571	3.57143	3	3.23809	2.52381	3.07143	2.28571	3.28571
219292	2	1	5	4.85714	4.71429	3.71429	4.28571	4.42857	4.66667	4.33333	4.92857	4.21429	4.35714
222296	2	1	5	3.57143	4	5	3.28571	3	4.09524	3.85714	4.28571	4.5	3.14286
1004003	2	1	4	4.85714	4.85714	4.28571	5.28571	4.42857	4.71429	4.52381	4.42857	4.57143	4.85714
1005006	2	1	1	1.28571	2.28571	1.85714	1.85714	1.85714	1.71429	1.66667	1.14286	2.07143	1.85714
1007012	2	1	6.71429	6.57143	7	6.28571	7	7	6.90476	6.61905	6.64286	6.64286	7
1016039	2	1	4	4.28571	4.42857	3.71429	3.71429	4.14286	4.04762	4.04762	4.14286	4.07143	3.92857
1019048	2	1	3.85714	3.57143	3.71429	2.85714	3.42857	2.42857	3.66667	2.95238	3.71429	3.28571	2.92857
1023060	2	1	4.85714	5.28571	5.71429	4.57143	4.57143	5	5.04762	4.95238	5.07143	5.14286	4.78571
1024063	2	1	5.71429	5.28571	4.71429	4.42857	4.28571	3.71429	4.90476	4.47619	5.5	4.57143	4
1025066	2	1	3.57143	3.57143	4	3.42857	3.42857	2.14286	3.66667	3.04762	3.57143	3.71429	2.78571
1026069	2	1	5.85714	6	6.28571	5.28571	5.85714	5.85714	6	5.71429	5.92857	5.78571	5.85714
1028075	2	1	3.28571	6	4.57143	3.71429	4.42857	3.71429	4.09524	4.47619	4.64286	4.14286	4.07143
1031084	2	1	4.28571	3.85714	3.57143	4.28571	3.71429	4	3.85714	4.04762	4.07143	3.92857	3.85714
1033090	2	1	4.14286	3.85714	4.14286	4.57143	3.71429	4.14286	4	4.19048	4	4.35714	3.92857
1039108	2	1	4.28571	4.57143	4.57143	4.42857	4.42857	4.57143	4.42857	4.52381	4.42857	4.5	4.5
1048135	2	1	5.14286	4.71429	5.85714	5.28571	4.42857	5.28571	5.14286	5.09524	4.92857	5.57143	4.85714
1051144	2	1	3.85714	4.85714	4.71429	2.57143	4.42857	3.57143	4.33333	3.66667	4.35714	3.64286	4
1056159	2	1	6.14286	7	7	7	7	6.71429	6.71429	6.90476	6.57143	7	6.85714
1061174	2	1	2.28571	2.71429	3.28571	1.42857	2.85714	2.14286	2.80952	2.09524	2.5	2.35714	2.5
1067192	2	1	4.71429	4.14286	5.42857	4.14286	4.28571	4	4.80952	4.09524	4.42857	4.78571	4.14286
1071204	2	1	5.14286	4.57143	5.42857	4.42857	5.85714	4.14286	5.47619	4.38095	4.85714	4.92857	5
1072207	2	1	4.42857	5.28571	7	4.42857	6.14286	2.71429	5.85714	4.14286	4.85714	5.71429	4.42857
1101294	2	1	4.28571	3.85714	3.57143	4.28571	3.71429	4	3.85714	4.04762	4.07143	3.92857	3.85714
5131348	2	1	3	4.85714	3.71429	3	4.71429	4	3.80952	3.95238	3.92857	3.35714	4.35714
5140375	2	1	4.57143	4.85714	4.57143	5.42857	5.28571	4	4.80952	4.7619	4.71429	5	4.64286
5145390	2	1	1.85714	2.42857	3.14286	1.57143	2.71429	2.42857	2.57143	2.14286	2.14286	2.35714	2.57143
5149402	2	1	2.85714	1.57143	3.57143	2.42857	1.71429	3.71429	2.71429	2.57143	2.21429	3	2.71429
5150405	2	1	3.71429	3.85714	3.85714	4.28571	4.28571	3.71429	3.95238	3.95238	3.78571	4.07143	4
5151408	2	1	3.28571	1.28571	4.14286	3	3.57143	4.14286	3.66667	2.80952	2.28571	3.57143	3.85714
5152411	2	1	3.71429	3	4.42857	3.42857	3.42857	3.57143	3.85714	3.33333	3.35714	3.92857	3.5
5155420	2	1	2.85714	1.71429	3.14286	1.28571	2.57143	2.85714	2.85714	1.95238	2.28571	2.21429	2.71429
5176483	2	1	5	5	5.14286	4.71429	5	5.57143	5.04762	5.09524	5	4.92857	5.28571
5177486	2	1	5.85714	5.42857	5.42857	6.57143	5.14286	4.71429	5.47619	5.57143	5.64286	6	4.92857
5178489	2	1	3.85714	2.85714	4.85714	2.42857	4.28571	3.42857	4.33333	2.90476	3.35714	3.64286	3.85714
5179492	2	1	4.14286	4.14286	5.42857	5	4.28571	3.71429	4.61905	4.28571	4.14286	5.21429	4
5180495	2	1	6.28571	6	6.42857	6.14286	6.42857	6.85714	6.38095	6.33333	6.14286	6.28571	6.64286
5187516	2	1	3.42857	2.57143	3	2.57143	2.85714	2.85714	3.09524	2.66667	3	2.78571	2.85714
8010	1	2	4.14286	3.28571	4.57143	4.71429	4	3.85714	4.2381	3.95238	3.71429	4.64286	3.92857
20025	1	2	5.28571	6.14286	5.57143	6.14286	6	5.14286	5.61905	5.80952	5.71429	5.85714	5.57143
36045	1	2	2.85714	3.57143	3.57143	3.28571	4	3.28571	3.47619	3.38095	3.21429	3.42857	3.64286
44055	1	2	3.28571	3.85714	4.42857	3.57143	3.42857	2.57143	3.71429	3.33333	3.57143	4	3
48060	1	2	3.28571	3	3.71429	3.28571	3	3.28571	3.33333	3.19048	3.14286	3.5	3.14286
72090	1	2	4	3.85714	3.71429	4.14286	3.85714	3.42857	3.85714	3.80952	3.92857	3.92857	3.64286
76095	1	2	6.28571	5.57143	5.85714	4.85714	5.71429	6	5.95238	5.47619	5.92857	5.35714	5.85714
124155	1	2	5.71429	4.28571	4.14286	4	5.85714	5.14286	5.2381	4.47619	5	4.07143	5.5
132165	1	2	4.85714	5.42857	5.42857	3.57143	5.85714	5.57143	5.38095	4.85714	5.14286	4.5	5.71429
156195	1	2	2.71429	4.42857	6.14286	3.71429	3.14286	5.14286	4	4.42857	3.57143	4.92857	4.14286
160200	1	2	5.14286	4.42857	4.71429	5.85714	3.71429	5.71429	4.52381	5.33333	4.78571	5.28571	4.71429
164205	1	2	3.42857	4.85714	5.42857	6	5.71429	6.42857	4.85714	5.7619	4.14286	5.71429	6.07143
264330	1	2	5	4.14286	4.85714	5.14286	4.85714	4.85714	4.90476	4.71429	4.57143	5	4.85714
268335	1	2	5.42857	3	3	5	3.42857	4.85714	3.95238	4.28571	4.21429	4	4.14286
272340	1	2	3.57143	3.42857	4.71429	6.28571	5	3.42857	4.42857	4.38095	3.5	5.5	4.21429
280350	1	2	4.71429	4.14286	4.57143	5.14286	5.28571	5.14286	4.85714	4.80952	4.42857	4.85714	5.21429
292365	1	2	3.85714	5.28571	5.14286	5	5.28571	3.14286	4.7619	4.47619	4.57143	5.07143	4.21429
296370	1	2	3.57143	4.14286	3.71429	5	4.71429	2.71429	4	3.95238	3.85714	4.35714	3.71429
308385	1	2	2.14286	2	2.14286	2.71429	2	2.14286	2.09524	2.28571	2.07143	2.42857	2.07143
328410	1	2	2	3	2.14286	1.42857	3.57143	2.42857	2.57143	2.28571	2.5	1.78571	3
352440	1	2	3.42857	3	3	2.42857	3.14286	2.85714	3.19048	2.76191	3.21429	2.71429	3
356445	1	2	3.42857	4.57143	4.14286	4	4.85714	5.57143	4.14286	4.71429	4	4.07143	5.21429
368460	1	2	4.42857	3.57143	3.71429	3.71429	4.14286	4.57143	4.09524	3.95238	4	3.71429	4.35714
384480	1	2	3.85714	4.14286	4.28571	4	3.71429	3.85714	3.95238	4	4	4.14286	3.78571
388485	1	2	3.85714	2.85714	6	5	4.57143	5.42857	4.80952	4.42857	3.35714	5.5	5
400500	1	2	5.28571	2.42857	4.57143	2.28571	4.14286	3.71429	4.66667	2.80952	3.85714	3.42857	3.92857
416520	1	2	7	6.85714	6.71429	6.85714	6.71429	6.57143	6.80952	6.7619	6.92857	6.78571	6.64286
428535	1	2	5.71429	6.85714	5.42857	5.85714	6.14286	6.28571	5.7619	6.33333	6.28571	5.64286	6.21429
432540	1	2	3.85714	3.42857	4	3.57143	3.42857	3	3.76191	3.33333	3.64286	3.78571	3.21429
436545	1	2	5.57143	6	4.14286	6.14286	5.85714	6.85714	5.19048	6.33333	5.78571	5.14286	6.35714
448560	1	2	5.85714	5.57143	5.28571	4.85714	4	4.85714	5.04762	5.09524	5.71429	5.07143	4.42857
452565	1	2	3.42857	2.71429	3.28571	2.57143	3.42857	4.57143	3.38095	3.28571	3.07143	2.92857	4
464580	1	2	4.42857	4.85714	4.28571	5	4.28571	4	4.33333	4.61905	4.64286	4.64286	4.14286
472590	1	2	3	3.14286	2.85714	4	3.14286	4.14286	3	3.76191	3.07143	3.42857	3.64286
504630	1	2	3.28571	2	3.14286	2.57143	1.85714	2.71429	2.76191	2.42857	2.64286	2.85714	2.28571
532665	1	2	5	5.85714	4.28571	4.57143	5.42857	5.85714	4.90476	5.42857	5.42857	4.42857	5.64286
540675	1	2	1	1.85714	1.42857	1.85714	1.57143	3.28571	1.33333	2.33333	1.42857	1.64286	2.42857
556695	1	2	2.71429	3.71429	3.71429	2.57143	4.85714	3	3.76191	3.09524	3.21429	3.14286	3.92857
560700	1	2	5.28571	4.57143	6	5	4.85714	5.28571	5.38095	4.95238	4.92857	5.5	5.07143
564705	1	2	4.28571	4.42857	4.57143	4.14286	4	4.28571	4.28571	4.28571	4.35714	4.35714	4.14286
801000	1	2	1.71429	2.14286	1	1.85714	1.85714	1.85714	1.52381	1.95238	1.92857	1.42857	1.85714
809010	1	2	4	4.57143	4	3.14286	4.14286	5	4.04762	4.2381	4.28571	3.57143	4.57143
817020	1	2	2.85714	2.85714	4.71429	3.71429	3.71429	2.85714	3.76191	3.14286	2.85714	4.21429	3.28571
825030	1	2	4.57143	5.14286	4.57143	5	5.71429	4.42857	4.95238	4.85714	4.85714	4.78571	5.07143
845055	1	2	5.28571	5.57143	5.57143	4.85714	5.57143	5.14286	5.47619	5.19048	5.42857	5.21429	5.35714
853065	1	2	4	2.71429	3.57143	2.42857	2.14286	2.71429	3.23809	2.61905	3.35714	3	2.42857
1201500	1	2	4.28571	3.71429	4.14286	4.42857	3.85714	3.28571	4.09524	3.80952	4	4.28571	3.57143
1205505	1	2	4.85714	3.57143	4.57143	3.71429	4.42857	3.57143	4.61905	3.61905	4.21429	4.14286	4
1209510	1	2	2.71429	1.57143	3	1.85714	2.71429	3	2.80952	2.14286	2.14286	2.42857	2.85714
2002500	1	2	2.28571	1.71429	2.14286	3.28571	2.57143	2.57143	2.33333	2.52381	2	2.71429	2.57143
2006505	1	2	4.71429	4.85714	3.71429	4.14286	5.42857	6.57143	4.61905	5.19048	4.78571	3.92857	6
2014515	1	2	4.85714	3.28571	4.28571	4	3.57143	4.28571	4.2381	3.85714	4.07143	4.14286	3.92857
2030535	1	2	4.28571	2.57143	2.57143	3.28571	2.14286	2.85714	3	2.90476	3.42857	2.92857	2.5
2050560	1	2	4.57143	4	3.85714	4.71429	5	4.28571	4.47619	4.33333	4.28571	4.28571	4.64286
2054565	1	2	6.85714	6.14286	7	7	7	7	6.95238	6.71429	6.5	7	7
2803500	1	2	6.42857	5.28571	5.14286	4.42857	3.14286	5	4.90476	4.90476	5.85714	4.78571	4.07143
12015	2	2	3.28571	4.71429	2.85714	3.57143	5.14286	3.85714	3.76191	4.04762	4	3.21429	4.5
16020	2	2	4.71429	2.71429	4.85714	4.42857	2.85714	3.42857	4.14286	3.52381	3.71429	4.64286	3.14286
32040	2	2	4.28571	2.57143	5.28571	4.71429	3.28571	3.85714	4.28571	3.71429	3.42857	5	3.57143
40050	2	2	4.85714	6	5.57143	4.42857	6.14286	6.28571	5.52381	5.57143	5.42857	5	6.21429
52065	2	2	5.28571	3.85714	5	4	5.14286	4	5.14286	3.95238	4.57143	4.5	4.57143
56070	2	2	4.71429	3.57143	4.42857	4	4.42857	4.14286	4.52381	3.90476	4.14286	4.21429	4.28571
64080	2	2	5.28571	4.57143	5.14286	4.71429	5.57143	4.71429	5.33333	4.66667	4.92857	4.92857	5.14286
68085	2	2	4	3	4.28571	4.85714	4.14286	4	4.14286	3.95238	3.5	4.57143	4.07143
128160	2	2	3.71429	3.28571	3.85714	1.57143	2.28571	3.71429	3.28571	2.85714	3.5	2.71429	3
136170	2	2	6.14286	7	7	6.14286	7	7	6.71429	6.71429	6.57143	6.57143	7
140175	2	2	4	3.85714	4.14286	4.28571	4	4.42857	4.04762	4.19048	3.92857	4.21429	4.21429
148185	2	2	3.57143	2.71429	2.42857	2.85714	3.57143	3	3.19048	2.85714	3.14286	2.64286	3.28571
152190	2	2	4.57143	5	5.57143	5.28571	5.71429	4.42857	5.28571	4.90476	4.78571	5.42857	5.07143
244305	2	2	4.14286	4.42857	4.14286	3.14286	4.28571	3.14286	4.19048	3.57143	4.28571	3.64286	3.71429
248310	2	2	4.14286	4.57143	5.28571	5.42857	5.28571	5	4.90476	5	4.35714	5.35714	5.14286
252315	2	2	3	2.85714	2.57143	2.71429	3.28571	2.57143	2.95238	2.71429	2.92857	2.64286	2.92857
256320	2	2	5	4.71429	3.42857	3.85714	4.42857	3	4.28571	3.85714	4.85714	3.64286	3.71429
284355	2	2	6.14286	5.28571	5	6.57143	5.71429	5.71429	5.61905	5.85714	5.71429	5.78571	5.71429
288360	2	2	5.28571	4.42857	5	5.71429	5.42857	4	5.2381	4.71429	4.85714	5.35714	4.71429
300375	2	2	1	1.85714	1	1	1.42857	1	1.14286	1.28571	1.42857	1	1.21429
304380	2	2	2.42857	1.85714	2.42857	2.71429	2.57143	3	2.47619	2.52381	2.14286	2.57143	2.78571
316395	2	2	4.71429	3.57143	4.14286	4.57143	5	4.28571	4.61905	4.14286	4.14286	4.35714	4.64286
340425	2	2	6.85714	6.14286	6.28571	6.42857	6.57143	7	6.57143	6.52381	6.5	6.35714	6.78571
344430	2	2	6.14286	6.14286	6.28571	6.71429	6.42857	5.28571	6.28571	6.04762	6.14286	6.5	5.85714
348435	2	2	5.42857	3.14286	6	5.28571	3.85714	6	5.09524	4.80952	4.28571	5.64286	4.92857
364455	2	2	6.14286	4.42857	6.28571	6.71429	5.71429	6.14286	6.04762	5.7619	5.28571	6.5	5.92857
372465	2	2	4.14286	2.85714	4.28571	4.85714	5	5.42857	4.47619	4.38095	3.5	4.57143	5.21429
376470	2	2	5.42857	5.14286	5.14286	4.14286	4.57143	4.71429	5.04762	4.66667	5.28571	4.64286	4.64286
380475	2	2	4.14286	3.85714	3	5	4.85714	3.85714	4	4.2381	4	4	4.35714
392490	2	2	7	5.57143	6.42857	5.85714	6.57143	5	6.66667	5.47619	6.28571	6.14286	5.78571
404505	2	2	5.14286	5	6.85714	3.71429	5	6.85714	5.66667	5.19048	5.07143	5.28571	5.92857
408510	2	2	4.85714	3.71429	4.14286	4.85714	4	4.42857	4.33333	4.33333	4.28571	4.5	4.21429
424530	2	2	4.14286	4.85714	4.14286	4.14286	5.57143	5.14286	4.61905	4.71429	4.5	4.14286	5.35714
440550	2	2	6.57143	5.57143	6.57143	6	5.57143	6.14286	6.2381	5.90476	6.07143	6.28571	5.85714
460575	2	2	5.28571	3.85714	4.57143	3.57143	3.42857	3.14286	4.42857	3.52381	4.57143	4.07143	3.28571
480600	2	2	4.14286	3.71429	4.57143	4.28571	4.57143	4.28571	4.42857	4.09524	3.92857	4.42857	4.42857
484605	2	2	5.14286	3.14286	3.57143	4.28571	4	3.71429	4.2381	3.71429	4.14286	3.92857	3.85714
488610	2	2	5.71429	3.71429	5	5.85714	5.71429	5.57143	5.47619	5.04762	4.71429	5.42857	5.64286
500625	2	2	4.28571	2.85714	3.42857	2.57143	2.85714	3.42857	3.52381	2.95238	3.57143	3	3.14286
512640	2	2	5.71429	5.85714	5.28571	6.57143	5.14286	6.57143	5.38095	6.33333	5.78571	5.92857	5.85714
520650	2	2	1.71429	2.57143	1.85714	1.57143	2	1.85714	1.85714	2	2.14286	1.71429	1.92857
524655	2	2	6	6.42857	5.28571	5.14286	5	6	5.42857	5.85714	6.21429	5.21429	5.5
528660	2	2	4.28571	3.28571	3.42857	4.71429	4.28571	3	4	3.66667	3.78571	4.07143	3.64286
536670	2	2	4	3.57143	3.14286	3.85714	4.28571	2.57143	3.80952	3.33333	3.78571	3.5	3.42857
544680	2	2	1.71429	1	1.57143	1.57143	1.28571	1.57143	1.52381	1.38095	1.35714	1.57143	1.42857
548685	2	2	5.57143	5.57143	5.85714	6.14286	5.85714	4.85714	5.7619	5.52381	5.57143	6	5.35714
552690	2	2	5.85714	4.42857	6.14286	6	6.42857	7	6.14286	5.80952	5.14286	6.07143	6.71429
821025	2	2	5.85714	5.57143	5	4.85714	5.28571	4.85714	5.38095	5.09524	5.71429	4.92857	5.07143
837045	2	2	5	3.57143	4.28571	4.71429	4.14286	4.14286	4.47619	4.14286	4.28571	4.5	4.14286
841050	2	2	5.85714	4.57143	5.71429	5.71429	5.28571	5.42857	5.61905	5.2381	5.21429	5.71429	5.35714
849060	2	2	3.14286	3.28571	3.71429	2.42857	3.14286	2.71429	3.33333	2.80952	3.21429	3.07143	2.92857
857070	2	2	5.57143	5.85714	5.85714	5.42857	5	5.14286	5.47619	5.47619	5.71429	5.64286	5.07143
2010510	2	2	4.28571	4.71429	5.28571	5.28571	5.42857	5.28571	5	5.09524	4.5	5.28571	5.35714
2026530	2	2	5.57143	5.57143	5.85714	6.14286	5.85714	4.85714	5.7619	5.52381	5.57143	6	5.35714
2038545	2	2	5.42857	4.85714	4.57143	4.28571	5.42857	6	5.14286	5.04762	5.14286	4.42857	5.71429
2046555	2	2	4.71429	4.28571	4	4.28571	4.42857	4.71429	4.38095	4.42857	4.5	4.14286	4.57143
Sex		Country
Woman	1	Spain	1
Men	2	Colombia	2
